# Supplementary material for: Eating Alone or Together among Community-Living Older People—A Scoping Review
Source: Int J Environ Res Public Health. 2021 Mar 27;18(7):3495. doi: 10.3390/ijerph18073495 (PMC8036467; doi:10.3390/ijerph18073495)
Supplement: Supplementary file 1 [file ijerph-18-03495-s001.zip]

Archive with 4 entries (4 files):
- Appendix A.docx
- Appendix B.docx
- Appendix C.docx
- Appendix D.docx
